# Supplementary material for: Comprehensive Assessment of the Risk of Developing Coronary Artery Aneurysm in Kawasaki Disease: A KawaCOR Score Study
Source: Life (Basel). 2026 Apr 7;16(4):607. doi: 10.3390/life16040607 (PMC13117544; doi:10.3390/life16040607)
Supplement: Supplementary file 1 [file life-16-00607-s001.zip]

Archive with 1 entries (1 files):
- life-4184262-supplementary.pdf
